# Supplementary material for: Development of Traceable Mouse Models of Advanced and Metastatic Bladder Cancer
Source: Cancers (Basel). 2024 Jun 17;16(12):2245. doi: 10.3390/cancers16122245 (PMC11202260; doi:10.3390/cancers16122245)
Supplement: Supplementary file 1 [file cancers-16-02245-s001.zip]

Archive with 1 entries (1 files):
- cancers-3039483-supplementary.pdf
